# Supplementary material for: Detoxification of Ustiloxin A Through Oxidative Deamination and Decarboxylation by Endophytic Fungus Petriella setifera
Source: Toxins (Basel). 2025 Jan 22;17(2):48. doi: 10.3390/toxins17020048 (PMC11861864; doi:10.3390/toxins17020048)
Supplement: Supplementary file 1 [file toxins-17-00048-s001.zip]

Archive with 1 entries (1 files):
- toxins-3398492-supplementary.pdf
